# Supplementary material for: Identification of the CesA Subfamily and Functional Analysis of GhMCesA35 in Gossypium hirsutum L
Source: Genes (Basel). 2022 Feb 1;13(2):292. doi: 10.3390/genes13020292 (PMC8871739; doi:10.3390/genes13020292)
Supplement: Supplementary file 1 [file genes-13-00292-s001.zip]

Archive with 5 entries (5 files):
- Figure S1.jpg
- Table S1.xlsx
- Table S2.xlsx
- Table S3.xlsx
- Tanle S4.xlsx
