# Supplementary material for: Identification of the CesA Subfamily and Functional Analysis of GhMCesA35 in Gossypium hirsutum L
Source: Genes (Basel). 2022 Feb 1;13(2):292. doi: 10.3390/genes13020292 (PMC8871739; doi:10.3390/genes13020292)
Supplement: Supplementary file 1 [file genes-13-00292-s001.zip › Table S1.xlsx]

## Sheet: xlsWorksheetName
			Table S1. The gene features of 38 CesA genes in G. hirsutum.
Gene ID	Principle Transcript ID	Gene Name	Rename	Chromosome	Start	End	Strand	Length (bp)	Transcript Length (bp)	CDS Length (bp)	CDS GC Content (%)	Exon Number	Molecular Weight (kDa)	Isoelectric Point	GO Number	Associated GO List
GhM_A02G1433	GhM_A02G1433.1	CESA8	GhMCesA1	A02	72113339	72120826	+	7488	4230	3207	43.1	14	119.06	7.88	3	GO:0016020; GO:0016760; GO:0030244;
GhM_A02G1793	GhM_A02G1793.1	CESA6	GhMCesA2	A02	99860293	99867104	-	6812	4319	3291	43.7	14	123.59	6.1	3	GO:0016020; GO:0016760; GO:0030244;
GhM_A05G0099	GhM_A05G0099.1	CESA1	GhMCesA3	A05	1052798	1058834	-	6037	3252	3252	44.2	14	121.96	6.7	3	GO:0016020; GO:0016760; GO:0030244;
GhM_A05G0101	GhM_A05G0101.1	CESA7	GhMCesA4	A05	1065554	1069652	-	4099	3120	3120	44.3	12	117.52	6.38	3	GO:0016020; GO:0016760; GO:0030244;
GhM_A05G0107	GhM_A05G0107.1	CESA1	GhMCesA5	A05	1097063	1103141	-	6079	3252	3252	44.7	14	121.88	6.86	3	GO:0016020; GO:0016760; GO:0030244;
GhM_A05G1731	GhM_A05G1731.1	CESA8	GhMCesA6	A05	15065710	15082772	+	17063	600	600	42.8	3	23.01	5.1	3	GO:0016020; GO:0016760; GO:0030244;
GhM_A05G1732	GhM_A05G1732.1	CESA8	GhMCesA7	A05	15083082	15083892	+	811	606	606	43.9	3	22.61	6.57	3	GO:0016020; GO:0016760; GO:0030244;
GhM_A05G1733	GhM_A05G1733.1	CESA8	GhMCesA8	A05	15084028	15085065	+	1038	708	708	49	4	26.52	6.16	3	GO:0016020; GO:0016760; GO:0030244;
GhM_A05G2742	GhM_A05G2742.1	CESA6	GhMCesA9	A05	25626231	25633033	+	6803	4441	3273	43.4	14	123.3	7.27	3	GO:0016020; GO:0016760; GO:0030244;
GhM_A06G1406	GhM_A06G1406.1	CESA6	GhMCesA10	A06	65382388	65390129	+	7742	4964	3273	43.4	14	123.27	6.57	3	GO:0016020; GO:0016760; GO:0030244;
GhM_A07G2641	GhM_A07G2641.1	CESA4	GhMCesA11	A07	94010257	94014858	+	4602	3611	3102	45.3	12	117.27	7.79	3	GO:0016020; GO:0016760; GO:0030244;
GhM_A08G0598	GhM_A08G0598.1	CESA4	GhMCesA12	A08	6552237	6558173	-	5937	3639	3120	45.4	12	117.94	7.78	3	GO:0016020; GO:0016760; GO:0030244;
GhM_A08G0691	GhM_A08G0691.1	CESA3	GhMCesA13	A08	7972064	7972892	-	829	411	411	43.8	2	15.43	5.2	3	GO:0016020; GO:0016760; GO:0030244;
GhM_A08G0694	GhM_A08G0694.1	CESA3	GhMCesA14	A08	8010621	8014499	-	3879	2055	2055	43.6	8	77.03	8.93	3	GO:0016020; GO:0016760; GO:0030244;
GhM_A08G1941	GhM_A08G1941.1	CESA3	GhMCesA15	A08	107299323	107306652	+	7330	3915	3207	43.8	16	119.47	7.18	3	GO:0016020; GO:0016760; GO:0030244;
GhM_A10G0378	GhM_A10G0378.1	CESA8	GhMCesA16	A10	3352016	3356787	+	4772	3614	2937	44.5	12	110.24	6.28	3	GO:0016020; GO:0016760; GO:0030244;
GhM_A11G2652	GhM_A11G2652.1	CESA6	GhMCesA17	A11	69042964	69050760	-	7797	4588	3288	43.2	14	123.47	6.35	3	GO:0016020; GO:0016760; GO:0030244;
GhM_A12G1108	GhM_A12G1108.1	CESA6	GhMCesA18	A12	52194955	52201244	-	6290	2742	2742	42.4	14	103.42	7.04	3	GO:0016020; GO:0016760; GO:0030244;
GhM_A13G2136	GhM_A13G2136.1	CESA3	GhMCesA19	A13	100579417	100583415	+	3999	3111	3111	42.2	10	117.73	7.97	3	GO:0016020; GO:0016760; GO:0030244;
GhM_D03G0516	GhM_D03G0516.1	CESA6	GhMCesA20	D03	7155264	7162045	-	6782	4286	3291	43.8	14	123.4	6.22	3	GO:0016020; GO:0016760; GO:0030244;
GhM_D03G0860	GhM_D03G0860.1	CESA3	GhMCesA21	D03	25343541	25350732	+	7192	4101	3210	43.5	14	119.19	8.03	3	GO:0016020; GO:0016760; GO:0030244;
GhM_D05G0103	GhM_D05G0103.1	CESA1	GhMCesA22	D05	886784	892819	-	6036	3252	3252	44.3	14	121.9	6.86	3	GO:0016020; GO:0016760; GO:0030244;
GhM_D05G0105	GhM_D05G0105.1	CESA7	GhMCesA23	D05	900567	904666	-	4100	3120	3120	44.3	12	117.5	6.31	3	GO:0016020; GO:0016760; GO:0030244;
GhM_D05G0110	GhM_D05G0110.1	CESA1	GhMCesA24	D05	938760	944889	-	6130	3252	3252	44.6	14	121.84	6.84	3	GO:0016020; GO:0016760; GO:0030244;
GhM_D05G1740	GhM_D05G1740.1	CESA8	GhMCesA25	D05	13647162	13647910	+	749	555	555	42.9	2	21.26	5.51	3	GO:0016020; GO:0016760; GO:0030244;
GhM_D05G1741	GhM_D05G1741.1	CESA8	GhMCesA26	D05	13648085	13650420	+	2336	1809	1809	46.7	6	67.33	6.79	3	GO:0016020; GO:0016760; GO:0030244;
GhM_D05G2739	GhM_D05G2739.1	CESA6	GhMCesA27	D05	22968717	22975151	+	6435	4098	3273	43.7	14	123.2	7.45	3	GO:0016020; GO:0016760; GO:0030244;
GhM_D06G1435	GhM_D06G1435.1	CESA6	GhMCesA28	D06	32128558	32135990	-	7433	4638	3273	43.4	14	123.26	6.59	3	GO:0016020; GO:0016760; GO:0030244;
GhM_D07G0475	GhM_D07G0475.1	CESA7	GhMCesA29	D07	5052722	5058439	-	5718	4254	3129	45.2	12	117.99	6.16	3	GO:0016020; GO:0016760; GO:0030244;
GhM_D07G2539	GhM_D07G2539.1	CESA4	GhMCesA30	D07	56310736	56315327	+	4592	3614	3102	45.6	12	117.45	8.04	3	GO:0016020; GO:0016760; GO:0030244;
GhM_D08G0568	GhM_D08G0568.1	CESA4	GhMCesA31	D08	5909171	5915146	-	5976	3695	3123	45.8	12	118.16	8.03	3	GO:0016020; GO:0016760; GO:0030244;
GhM_D08G0659	GhM_D08G0659.1	CESA3	GhMCesA32	D08	7287707	7298417	-	10711	831	831	46.1	5	31.41	9	3	GO:0016020; GO:0016760; GO:0030244;
GhM_D08G0661	GhM_D08G0661.1	CESA3	GhMCesA33	D08	7328880	7336240	-	7361	3748	3204	44.3	16	119.17	6.71	3	GO:0016020; GO:0016760; GO:0030244;
GhM_D08G1890	GhM_D08G1890.1	CESA3	GhMCesA34	D08	54201737	54209119	+	7383	3968	3207	43.7	16	119.44	7.43	3	GO:0016020; GO:0016760; GO:0030244;
GhM_D10G0367	GhM_D10G0367.1	CESA8	GhMCesA35	D10	3553505	3558276	+	4772	3617	2925	44.4	12	109.7	6.17	3	GO:0016020; GO:0016760; GO:0030244;
GhM_D11G2597	GhM_D11G2597.1	CESA6	GhMCesA36	D11	39429334	39437138	+	7805	4592	3285	43.2	14	123.28	6.35	3	GO:0016020; GO:0016760; GO:0030244;
GhM_D12G1143	GhM_D12G1143.1	CESA1	GhMCesA37	D12	33634039	33641317	+	7279	3557	3096	43.3	13	116.12	6.2	3	GO:0016020; GO:0016760; GO:0030244;
GhM_D13G2022	GhM_D13G2022.1	CESA3	GhMCesA38	D13	55293557	55297558	+	4002	3111	3111	42.1	10	117.59	6.87	3	GO:0016020; GO:0016760; GO:0030244;
