# Supplementary material for: Identification of the CesA Subfamily and Functional Analysis of GhMCesA35 in Gossypium hirsutum L
Source: Genes (Basel). 2022 Feb 1;13(2):292. doi: 10.3390/genes13020292 (PMC8871739; doi:10.3390/genes13020292)
Supplement: Supplementary file 1 [file genes-13-00292-s001.zip › Table S2.xlsx]

## Sheet: Sheet1
Number	Name	Sequence(5'-3')
1	35S::PRI101-F	GACGCACAATCCCACTATCC
2	35S::PRI101-R	CAGGAAACAGCTATGAC
3	SUPER-GFP-F(Sal1)	GGGGCCCGGGGTCGACATGATGGAATCTGGGGTTCC
4	SUPER-GFP-R(Spel1)	TACCGGATCCACTAGTACAATCAATGGAAATGCAGC
5	PRI101-GhMCesA35-F(Sal1)	TTGATACATATGCCCGTCGACATGATGGAATCTGGGGTTCCTG
6	PRI101-GhMCesA35-R(BamHI)	GTCGTGGTCCTTATAGTCGGATCCACAATCAATGGAAATGCAGCTC
7	pGADT7-GhMCesA35-F(ECORI)	GGCCATGGAGGCCAGTGAATTCATGATGGAATCTGGGGTTCC
8	pGADT7-GhMCesA35-R(BamHI)	GCAGCTCGAGCTCGATGGATCCTCAACAATCAATGGAAATGC
9	PGBDKT7-CesA7-F(ECORI)	ATGGCCATGGAGGCCGAATTCATGGAAGCCAGTGCTGGACT
10	PGBDKT7-CesA7-R(BamHI)	CCGCTGCAGGTCGACGGATCCGCAGTTGATGCCACATTGTG
11	qRT-GhMCesA35-F	CCATTATCGTGACTGCTGTTCTCG
12	qRT-GhMCesA35-R	GTTGTTGGAGGGATTAGAAGTG
13	AtActin-F	TTGTGCTGGATTCTGGTGATGG
14	AtActin-R	CCGCTCTGCTGTTGTGGTG
15	GhHis3-PF	CGGTGGTGTGAAGAAGCCTCAT
16	GhHis3-PR	AATTTCACGAACAAGCCTCTGGAA
