# Supplementary material for: Identification of the CesA Subfamily and Functional Analysis of GhMCesA35 in Gossypium hirsutum L
Source: Genes (Basel). 2022 Feb 1;13(2):292. doi: 10.3390/genes13020292 (PMC8871739; doi:10.3390/genes13020292)
Supplement: Supplementary file 1 [file genes-13-00292-s001.zip › Table S3.xlsx]

## Sheet: Sheet1
Table S3. Identification of UTR regions in 17 GhMCesA genes in five genomes.
		Different genomes
Gene ID	Gene name	HAU genome	CRI genome	NAU genome	ZJU genome	JGI genome
GhM_A05G0099.1	GhMCesA3	4	4	0	0	4
GhM_A05G0101.1	GhMCesA4	4	4	0	0	0
GhM_A05G0107.1	GhMCesA5	4	4	0	0	4
GhM_A05G1731.1	GhMCesA6	1	0	0	0	4
GhM_A05G1732.1	GhMCesA7	0	0	0	0	4
GhM_A05G1733.1	GhMCesA8	0	0	0	0	4
GhM_A08G0691.1	GhMCesA13	0	0	0	0	4
GhM_A08G0694.1	GhMCesA14	0	0	0	0	0
GhM_A12G1108.1	GhMCesA18	1	4	0	0	1
GhM_A13G2136.1	GhMCesA19	0	0	0	0	0
GhM_D05G0103.1	GhMCesA22	4	4	0	0	4
GhM_D05G0105.1	GhMCesA23	4	4	0	0	4
GhM_D05G0110.1	GhMCesA24	4	4	0	0	4
GhM_D05G1740.1	GhMCesA25	0	0	0	0	4
GhM_D05G1741.1	GhMCesA26	0	0	0	0	4
GhM_D08G0659.1	GhMCesA32	4	0	0	0	4
GhM_D13G2022.1	GhMCesA38	0	0	0	0	0
1: The gene had no UTR.
2: The gene had 5' UTR.
3: The gene had 3' UTR.
4: The gene had 5' and 3' UTR.
