# Supplementary material for: Identification of the CesA Subfamily and Functional Analysis of GhMCesA35 in Gossypium hirsutum L
Source: Genes (Basel). 2022 Feb 1;13(2):292. doi: 10.3390/genes13020292 (PMC8871739; doi:10.3390/genes13020292)
Supplement: Supplementary file 1 [file genes-13-00292-s001.zip › Tanle S4.xlsx]

## Sheet: Sheet1
Table S4. Gene IDs and numbers involved in each step during identification process.
Hmmsearch	Blastp	Intersection	Gene name	Description	Domain confirmation
GhM_A08G1941.1	GhM_A05G0107.1	GhM_D11G0275.1	ARFI	Auxin response factor 9	GhM_A05G0099.1
GhM_D08G1890.1	GhM_D05G0103.1	GhM_A05G0099.1	CESA1	Cellulose synthase A catalytic subunit 1 [UDP-forming]	GhM_A05G0107.1
GhM_D08G0661.1	GhM_D05G0110.1	GhM_A05G0107.1	CESA1	Cellulose synthase A catalytic subunit 1 [UDP-forming]	GhM_D05G0103.1
GhM_A02G1433.1	GhM_A05G0099.1	GhM_D05G0103.1	CESA1	Cellulose synthase A catalytic subunit 1 [UDP-forming]	GhM_D05G0110.1
GhM_D03G0860.1	GhM_A08G1941.1	GhM_D05G0110.1	CESA1	Cellulose synthase A catalytic subunit 1 [UDP-forming]	GhM_D12G1143.1
GhM_A07G2641.1	GhM_D08G0661.1	GhM_D12G1143.1	CESA1	Probable cellulose synthase A catalytic subunit 1 [UDP-forming]	GhM_A08G0691.1
GhM_D07G2539.1	GhM_D08G1890.1	GhM_A08G0691.1	CESA3	Cellulose synthase A catalytic subunit 3 [UDP-forming]	GhM_A08G0694.1
GhM_A08G0598.1	GhM_A02G1433.1	GhM_A08G0694.1	CESA3	Cellulose synthase A catalytic subunit 3 [UDP-forming]	GhM_A08G1941.1
GhM_D08G0568.1	GhM_D03G0860.1	GhM_A08G1941.1	CESA3	Cellulose synthase A catalytic subunit 3 [UDP-forming]	GhM_A13G2136.1
GhM_A05G0099.1	GhM_D03G0516.1	GhM_A13G2136.1	CESA3	Probable cellulose synthase A catalytic subunit 3 [UDP-forming]	GhM_D03G0860.1
GhM_D05G0110.1	GhM_A05G2742.1	GhM_D03G0860.1	CESA3	Cellulose synthase A catalytic subunit 3 [UDP-forming]	GhM_D08G0659.1
GhM_A05G0107.1	GhM_D05G2739.1	GhM_D08G0659.1	CESA3	Cellulose synthase A catalytic subunit 3 [UDP-forming]	GhM_D08G0661.1
GhM_D05G0103.1	GhM_D07G0475.1	GhM_D08G0661.1	CESA3	Cellulose synthase A catalytic subunit 3 [UDP-forming]	GhM_D08G1890.1
GhM_A11G2652.1	GhM_A05G0101.1	GhM_D08G1890.1	CESA3	Cellulose synthase A catalytic subunit 3 [UDP-forming]	GhM_D13G2022.1
GhM_A02G1793.1	GhM_D05G0105.1	GhM_D13G2022.1	CESA3	Probable cellulose synthase A catalytic subunit 3 [UDP-forming]	GhM_A07G2641.1
GhM_D11G2597.1	GhM_A02G1793.1	GhM_A07G2641.1	CESA4	Cellulose synthase A catalytic subunit 4 [UDP-forming]	GhM_A08G0598.1
GhM_D03G0516.1	GhM_A11G2652.1	GhM_A08G0598.1	CESA4	Cellulose synthase A catalytic subunit 4 [UDP-forming]	GhM_D07G2539.1
GhM_A06G1406.1	GhM_D11G2597.1	GhM_D07G2539.1	CESA4	Cellulose synthase A catalytic subunit 4 [UDP-forming]	GhM_D08G0568.1
GhM_D06G1435.1	GhM_D06G1435.1	GhM_D08G0568.1	CESA4	Cellulose synthase A catalytic subunit 4 [UDP-forming]	GhM_A02G1793.1
GhM_D10G0367.1	GhM_A06G1406.1	GhM_A02G1793.1	CESA6	Cellulose synthase A catalytic subunit 6 [UDP-forming]	GhM_A05G2742.1
GhM_A05G2742.1	GhM_D07G2539.1	GhM_A05G2742.1	CESA6	Cellulose synthase A catalytic subunit 6 [UDP-forming]	GhM_A06G1406.1
GhM_D05G2739.1	GhM_A07G2641.1	GhM_A06G1406.1	CESA6	Cellulose synthase A catalytic subunit 6 [UDP-forming]	GhM_A11G2652.1
GhM_A10G0378.1	GhM_D08G0568.1	GhM_A11G2652.1	CESA6	Cellulose synthase A catalytic subunit 6 [UDP-forming]	GhM_A12G1108.1
GhM_D05G0105.1	GhM_D10G0367.1	GhM_A12G1108.1	CESA6	Cellulose synthase A catalytic subunit 6 [UDP-forming]	GhM_D03G0516.1
GhM_A05G0101.1	GhM_A10G0378.1	GhM_D03G0516.1	CESA6	Cellulose synthase A catalytic subunit 6 [UDP-forming]	GhM_D05G2739.1
GhM_D07G0475.1	GhM_D13G2022.1	GhM_D05G2739.1	CESA6	Cellulose synthase A catalytic subunit 6 [UDP-forming]	GhM_D06G1435.1
GhM_A08G0694.1	GhM_A13G2136.1	GhM_D06G1435.1	CESA6	Cellulose synthase A catalytic subunit 6 [UDP-forming]	GhM_D11G2597.1
GhM_A02G1827.1	GhM_A08G0694.1	GhM_D11G2597.1	CESA6	Cellulose synthase A catalytic subunit 6 [UDP-forming]	GhM_A05G0101.1
GhM_D03G0557.1	GhM_A12G1108.1	GhM_A05G0101.1	CESA7	Cellulose synthase A catalytic subunit 7 [UDP-forming]	GhM_D05G0105.1
GhM_A08G2866.1	GhM_D05G1741.1	GhM_D05G0105.1	CESA7	Cellulose synthase A catalytic subunit 7 [UDP-forming]	GhM_D07G0475.1
GhM_D08G2809.1	GhM_D03G0557.1	GhM_D07G0475.1	CESA7	Cellulose synthase A catalytic subunit 7 [UDP-forming]	GhM_A02G1433.1
GhM_D12G1614.1	GhM_A02G1827.1	GhM_A02G1433.1	CESA8	Probable cellulose synthase A catalytic subunit 8 [UDP-forming]	GhM_A05G1731.1
GhM_A12G1667.1	GhM_A08G2866.1	GhM_A05G1731.1	CESA8	Cellulose synthase A catalytic subunit 8 [UDP-forming]	GhM_A05G1732.1
GhM_D12G2484.1	GhM_D08G2809.1	GhM_A05G1732.1	CESA8	Cellulose synthase A catalytic subunit 8 [UDP-forming]	GhM_A05G1733.1
GhM_A12G2596.1	GhM_A12G2596.1	GhM_A05G1733.1	CESA8	Cellulose synthase A catalytic subunit 8 [UDP-forming]	GhM_A10G0378.1
GhM_D09G2356.1	GhM_D12G1614.1	GhM_A10G0378.1	CESA8	Cellulose synthase A catalytic subunit 8 [UDP-forming]	GhM_D05G1740.1
GhM_A09G2467.1	GhM_A12G1667.1	GhM_D05G1740.1	CESA8	Cellulose synthase A catalytic subunit 8 [UDP-forming]	GhM_D05G1741.1
GhM_A04G1439.1	GhM_D12G2484.1	GhM_D05G1741.1	CESA8	Cellulose synthase A catalytic subunit 8 [UDP-forming]	GhM_D10G0367.1
GhM_D04G1926.1	GhM_A08G0598.1	GhM_D10G0367.1	CESA8	Cellulose synthase A catalytic subunit 8 [UDP-forming]
GhM_D12G1143.1	GhM_A04G1439.1	GhM_A09G2467.1	CSLD1	Cellulose synthase-like protein D1
GhM_D13G2022.1	GhM_D09G2356.1	GhM_D09G2356.1	CSLD1	Cellulose synthase-like protein D1
GhM_A13G2136.1	GhM_A09G2467.1	GhM_A02G1827.1	CSLD3	Cellulose synthase-like protein D3
GhM_D05G1741.1	GhM_D04G1926.1	GhM_A08G2866.1	CSLD3	Cellulose synthase-like protein D3
GhM_A12G1108.1	GhM_D12G1143.1	GhM_A12G2596.1	CSLD3	Cellulose synthase-like protein D3
GhM_A13G2198.1	GhM_A11G1811.1	GhM_D03G0557.1	CSLD3	Cellulose synthase-like protein D3
GhM_D11G2860.1	GhM_A02G0405.1	GhM_D08G2809.1	CSLD3	Cellulose synthase-like protein D3
GhM_A11G1811.1	GhM_D11G1799.1	GhM_D12G2484.1	CSLD3	Cellulose synthase-like protein D3
GhM_D12G2829.1	GhM_D02G0413.1	GhM_A04G1439.1	CSLD4	Cellulose synthase-like protein D4
GhM_D11G1799.1	GhM_D02G0408.1	GhM_D04G1926.1	CSLD4	Cellulose synthase-like protein D4
GhM_A01G0985.1	GhM_A05G1733.1	GhM_A12G1667.1	CSLD5	Cellulose synthase-like protein D5
GhM_A13G2197.1	GhM_A01G0986.1	GhM_D12G1614.1	CSLD5	Cellulose synthase-like protein D5
GhM_D09G2202.1	GhM_D01G0953.1	GhM_A01G0985.1	CSLE1	Cellulose synthase-like protein E1
GhM_A02G0405.1	GhM_A08G0695.1	GhM_A09G2742.1	CSLE1	Cellulose synthase-like protein E1
GhM_A09G2303.1	GhM_D03G1540.1	GhM_A11G2904.1	CSLE1	Cellulose synthase-like protein E1
GhM_D02G0408.1	GhM_D05G1740.1	GhM_A11G2913.1	CSLE1	Cellulose synthase-like protein E1
GhM_A09G2302.1	GhM_A05G1731.1	GhM_A11G2915.1	CSLE1	Cellulose synthase-like protein E1
GhM_D13G2083.1	GhM_D09G2617.1	GhM_D01G0950.1	CSLE1	Cellulose synthase-like protein E1
GhM_A11G2918.1	GhM_A09G2745.1	GhM_D09G2617.1	CSLE1	Cellulose synthase-like protein E1
GhM_D11G2861.1	GhM_D11G2860.1	GhM_A01G0986.1	CSLE6	Cellulose synthase-like protein E6
GhM_A01G0986.1	GhM_A01G0985.1	GhM_A02G0394.1	CSLE6	Cellulose synthase-like protein E6
GhM_D01G0953.1	GhM_A11G2904.1	GhM_A11G2906.1	CSLE6	Cellulose synthase-like protein E6
GhM_A12G2941.1	GhM_A11G2906.1	GhM_A11G2911.1	CSLE6	Cellulose synthase-like protein E6
GhM_D01G0950.1	GhM_A11G2921.1	GhM_A11G2918.1	CSLE6	Cellulose synthase-like protein E6
GhM_A11G2904.1	GhM_D13G2083.1	GhM_A11G2921.1	CSLE6	Cellulose synthase-like protein E6
GhM_A11G2921.1	GhM_A09G2742.1	GhM_A13G2197.1	CSLE6	Cellulose synthase-like protein E6
GhM_D09G2617.1	GhM_A13G2197.1	GhM_A13G2198.1	CSLE6	Cellulose synthase-like protein E6
GhM_D02G0413.1	GhM_A11G2918.1	GhM_D01G0953.1	CSLE6	Cellulose synthase-like protein E6
GhM_A09G2745.1	GhM_D11G2861.1	GhM_D11G2860.1	CSLE6	Cellulose synthase-like protein E6
GhM_A09G2746.1	GhM_A13G2198.1	GhM_D11G2861.1	CSLE6	Cellulose synthase-like protein E6
GhM_D10G1717.1	GhM_D09G2202.1	GhM_D13G2083.1	CSLE6	Cellulose synthase-like protein E6
GhM_A10G1406.1	GhM_A09G2302.1	GhM_D13G2084.1	CSLE6	Cellulose synthase-like protein E6
GhM_A05G1733.1	GhM_A09G2303.1	GhM_D13G2085.1	CSLE6	Cellulose synthase-like protein E6
GhM_A11G2906.1	GhM_A12G2941.1	GhM_D13G2086.1	CSLE6	Cellulose synthase-like protein E6
GhM_A09G2742.1	GhM_D12G2829.1	GhM_A02G0396.1	CSLG1	Cellulose synthase-like protein G1
GhM_A09G2300.1	GhM_A10G1406.1	GhM_A09G2301.1	CSLG1	Cellulose synthase-like protein G1
GhM_A09G2743.1	GhM_D10G1717.1	GhM_A02G0395.1	CSLG2	Cellulose synthase-like protein G2
GhM_A11G2911.1	GhM_A09G2746.1	GhM_A02G0405.1	CSLG2	Cellulose synthase-like protein G2
GhM_A02G0395.1	GhM_D01G0950.1	GhM_A09G2746.1	CSLG2	Cellulose synthase-like protein G2
GhM_A05G1732.1	GhM_A02G0395.1	GhM_A10G1406.1	CSLG2	Cellulose synthase-like protein G2
GhM_D05G1740.1	GhM_A05G1732.1	GhM_D02G0408.1	CSLG2	Cellulose synthase-like protein G2
GhM_A11G0287.1	GhM_A11G2911.1	GhM_D02G0413.1	CSLG2	Cellulose synthase-like protein G2
GhM_A05G1731.1	GhM_A09G2300.1	GhM_D10G1717.1	CSLG2	Cellulose synthase-like protein G2
GhM_D13G2085.1	GhM_A09G2743.1	GhM_A09G2300.1	CSLG3	Cellulose synthase-like protein G3
GhM_D13G2084.1	GhM_D13G2085.1	GhM_A09G2302.1	CSLG3	Cellulose synthase-like protein G3
GhM_D11G0275.1	GhM_D13G2086.1	GhM_A09G2303.1	CSLG3	Cellulose synthase-like protein G3
GhM_D13G2086.1	GhM_A02G0396.1	GhM_A09G2743.1	CSLG3	Cellulose synthase-like protein G3
GhM_A11G2915.1	GhM_D08G0659.1	GhM_A09G2745.1	CSLG3	Cellulose synthase-like protein G3
GhM_A02G0396.1	GhM_A11G0287.1	GhM_A11G0287.1	CSLG3	Cellulose synthase-like protein G3
GhM_D08G0659.1	GhM_A08G0691.1	GhM_A12G2941.1	CSLG3	Cellulose synthase-like protein G3
GhM_A08G0691.1	GhM_D13G2084.1	GhM_D09G2202.1	CSLG3	Cellulose synthase-like protein G3
GhM_A11G2913.1	GhM_A11G2915.1	GhM_D12G2829.1	CSLG3	Cellulose synthase-like protein G3
GhM_A02G0394.1	GhM_A11G2913.1	GhM_A11G1811.1	CSLH1	Cellulose synthase-like protein H1
GhM_A09G2301.1	GhM_D11G0275.1	GhM_D11G1799.1	CSLH1	Cellulose synthase-like protein H1
	GhM_A05G1730.1
	GhM_D05G1739.1
	GhM_A09G2301.1
	GhM_A02G0394.1
